# Supplementary material for: Clam Genome and Transcriptomes Provide Insights into Molecular Basis of Morphological Novelties and Adaptations in Mollusks
Source: Biology (Basel). 2024 Oct 25;13(11):870. doi: 10.3390/biology13110870 (PMC11592408; doi:10.3390/biology13110870)
Supplement: Supplementary file 1 [file biology-13-00870-s001.zip]

Archive with 1 entries (1 files):
- biology-3251887-supplementary.pdf
